# Supplementary material for: The mecillinam resistome reveals a role for peptidoglycan endopeptidases in stimulating cell wall synthesis in Escherichia coli
Source: PLoS Genet. 2017 Jul 27;13(7):e1006934. doi: 10.1371/journal.pgen.1006934 (PMC5549755; doi:10.1371/journal.pgen.1006934)
Supplement: S1 Table — (XLSX) [file pgen.1006934.s004.xlsx]

## Sheet: Sheet1
	Fold Enrichment
Gene	MEC1	MEC2.5	MEC10
aceE	9.163	16.48	16.928		green	known mecillinam resistant alleles
aceF	89.238	119.545	143.624		blue	MECR confirmed
ackA	36.299	50.577	58.77
acnB	19.764	13.513	1.752		NA	No insertions in both LB and condition specified
arcA	64.793	114.552	121.104		cut-off	Fold change enrichment > 4 for any MEC condition relative to LB
aroK	42.095	78.963	54.672
atpE	1.898	8.139	1.876
bamB	12.827	0.452	0.126
birA	0.706	1.675	4.254
crp	7.865	42.813	116.161
crr	52.92	184.186	132.95
cyaA	18.769	32.547	24.467
cydA	59.368	216.329	518.483
cydB	24.24	102.801	220.103
cydC	2.72	7.97	29.103
cydD	11.325	41.534	154.239
cysB	13.689	18.091	22.657
cysE	35.656	96.269	141.098
dgkA	130.385	185.928	43.159
dnaB	11.679	2.04	0.876
efp	383.605	595.321	476.429
epmA	43.327	17.745	6.556
fusA	1876.7	2484.26	3080.03
galU	221.879	295.593	224.729
gcvR	63.514	113.62	59.251
ggt	3.904	8.782	16.913
glnD	91.113	93.996	25.112
gmhA	29.748	14.258	NA
gmhB	453.78	965.743	831.214
guaA	35.037	28.895	3.065
hemA	1.898	4.059	NA
hldD	12.858	8.222	3.667
hldE	68.276	97.902	28.462
hns	72.768	247.815	141.872
holC	7.187	9.178	7.006
hscA	18.866	19.522	14.763
icd	58.496	28.535	5.379
ihfA	18.967	NA	NA
ileS	897.026	1998.83	2106.62
infC	6.39	4.059	1.876
iscA	67.378	48.271	29.192
iscS	42.497	79.9	160.606
iscU	9.583	2.38	8.758
ispA	112.398	295.726	219.063
ispB	37.925	78.688	20.161
lepA	51.207	24.674	4.868
lipA	1.006	3.386	5.447
lipB	19.628	68.055	62.932
lpd	27.85	65.268	58.238
lpp	227.951	286.966	176.769
lysS	0.299	11.558	9.341
marR	4.013	0.127	0.073
mnmA	84.475	126.871	181.117
mrdA	137.631	605.259	814.118
mrdB	79.811	561.795	629.597
mreB	41.925	152.138	193.521
mreC	200.267	741.444	750.054
mtn	218.406	321.221	233.95
nfuA	8.106	4.641	0.472
nlpD	12.491	26.832	58.625
nlpI	22.602	23.595	11.763
opgG	13.23	8.169	1.368
opgH	10.899	6.683	3.029
pepP	4.654	13.523	13.895
pgm	26.245	6.268	2.675
pitA	9.342	12.133	1.716
prc	481.642	637.709	464.224
prfC	3.269	6.401	3.019
proQ	73.377	69.203	33.65
pspE	19.021	50.649	97.64
pstB	1.898	NA	16.764
pta	13.767	17.163	18.535
ptsH	11.688	41.292	27.229
ptsI	36.491	163.537	167.038
purA	36.05	50.834	35.075
purB	8.187	5.079	3.627
pyrH	8.984	3.739	2.335
qseC	81.381	78.296	23.051
ratA	382.849	925.027	406.639
rfaH	718.791	409.818	103.319
rlmH	82.127	193.322	120.488
rne	17.459	8.026	1.103
rnhA	316.227	500.728	744.39
rnlB	51.309	3.04	5.379
rnt	430.321	741.404	1317.13
rodZ	13.442	37.45	41.1
rpe	5.526	2.513	0.29
rpiA	8.445	6.731	0.234
rpoN	47.07	101.604	88.386
rpoZ	37.282	24.518	6.24
rpsS	3.695	6.099	5.379
rseA	35.301	0.06	0.155
rsfS	169.089	319.805	207.194
rsxA	6.947	4.451	1.154
rsxB	12.763	9.702	2.454
rsxC	7.62	6.867	1.825
rsxD	9.256	7.326	2.755
rsxE	5.236	3.621	0.773
safA	8.187	NA	NA
sapA	8.165	5.773	1.01
sapB	582.745	450.247	77.212
sapC	206.332	166.334	25.075
sapD	157.548	143.794	22.38
sapF	27.723	18.697	3.011
skp	6.232	3.059	0.055
slmA	7.841	4.003	0.86
slt	200.961	521.231	712.356
srmB	9.609	7.405	7.12
sspA	346.784	705.026	1054.88
surA	26.951	0.073	0.188
thrT	11.619	3.059	0.467
tonB	18.866	14.532	2.846
trkA	195.294	193.089	32.886
trxB	45.992	65.126	23.426
tufA	315.748	707.886	836.286
tusA	141.67	249.963	338.557
tusB	128.808	254.391	361.777
tusC	64.395	114.142	175.01
tusD	82.557	134.861	185.569
tusE	14.027	24.707	34.433
typA	5.346	1.344	0.481
ubiA	38.26	119.378	31.836
ubiD	30.545	69.347	305.638
ubiE	497.8	1363.47	1079.05
ubiF	1.935	10.63	22.458
ubiG	3.695	34.654	33.403
ubiX	26.951	105.041	440.504
waaB	4.045	0.89	0.302
waaF	431.141	577.391	190.191
waaG	1049.59	260.481	57.495
waaP	1676.3	573.238	129.24
waaQ	148.394	39.981	4.951
xseB	NA	3.04	16.764
yaaY	21.561	3.059	59.551
yadD	61.365	82.844	58.432
yafN	30.21	34.294	40.936
yajC	4.492	6.212	2.667
ybaB	17.276	22.926	4.446
ybeD	186.171	462.713	543.088
ybhC	16.395	2.272	0.513
yceD	4.043	5.099	0.333
yceQ	6.39	7.119	NA
ychF	208.693	218.517	151.947
yheO	70.371	73.369	69.49
yigP	35.935	114.326	103.523
ykgT	5.39	0.5	0.5
yrfF	317.086	1681.85	3903.82
