# Supplementary material for: The mecillinam resistome reveals a role for peptidoglycan endopeptidases in stimulating cell wall synthesis in Escherichia coli
Source: PLoS Genet. 2017 Jul 27;13(7):e1006934. doi: 10.1371/journal.pgen.1006934 (PMC5549755; doi:10.1371/journal.pgen.1006934)
Supplement: S2 Table — (XLSX) [file pgen.1006934.s005.xlsx]

## Sheet: RcsB-null
		Fold Enrichment
Rank	Gene	MEC1	MEC2.5	MEC10
1	crp	700.815	392.619	398.845		genes are ranked in descending order of fold enrichment at MEC 10ug/mL
2	asnS	189.18	153.843	264.166		NA	No insertions in both LB and condition specified
3	tsaB	402.138	248.668	176.26		cut-off	Fold change enrichment > 4 for any 2 MEC conditions relative to LB
4	ybeD	418.379	156.327	124.475
5	iscS	410.011	131.09	113.276
6	slt	75.988	114.463	104.913
7	cydC	66.279	55.341	103.336
8	mreD	106.764	118.646	99.078
9	prc	134.503	100.252	80.236
10	glyQ	19.045	112.05	73.218
11	cydB	81.57	44.499	57.505
12	cyaA	125.783	63.2	57.189
13	cysE	97.868	66.088	52.3
14	lysS	41.245	27.464	51.409
15	mnmA	146.655	61.954	46.219
16	efp	256.288	69.064	45.004
17	rnt	27.832	19.409	42.696
18	yafN	80.641	36.27	38.476
19	cydD	20.941	20.406	37.518
20	cydA	55.225	29.747	36.555
21	purB	134.69	45.375	33.049
22	tufA	78.918	44.166	29.731
23	tusE	155.293	54.53	29.71
24	ileS	17.068	7.671	28.653
25	mreC	48.259	26.322	27.074
26	pnp	104.264	98.703	26.929
27	purA	56.792	29.55	26.814
28	nlpI	82.026	62.122	25.395
29	fdx	21.911	25.076	24.481
30	proQ	42.707	34.229	23.675
31	hns	436.201	118.044	22.557
32	ubiX	29.215	7.762	20.4
33	rodZ	19.916	23.546	19.861
34	tusD	61.999	22.377	14.201
35	hscA	13.533	7.911	11.093
36	coaE	16.467	9.359	10.792
37	aroK	28.532	23.447	10.516
38	prlF	19.856	15.712	10.155
39	valS	3.289	8.153	9.919
40	tusC	40.788	16.356	9.13
41	ubiB	19.045	8.165	8.344
42	gltX	86.161	17.488	7.639
43	tusB	32.344	11.407	7.326
44	mrdB	13.773	7.398	7.155
45	lolD	6.156	9.359	7.12
46	yoaF	8.259	1.288	6.879
47	iscU	9.345	2.687	6.12
48	murE	7.445	3.388	5.896
49	mreB	5.672	5.85	5.69
50	serS	113.976	25.758	5.071
51	ftsI	6.445	5.97	4.896
52	rayT	5.172	2.996	4.823
53	tusA	27.173	9.074	4.654
54	sspA	14.299	9.679	4.565
55	mrdA	12.759	10.012	4.25
56	thrV	101.534	14.135	3.448
57	higA	12.889	7.026	2.404
58	rpoN	53.959	7.575	2.305
59	frvB	5.37	4.818	2.189
60	gcvR	13.828	7.247	1.884
61	ychF	8.912	4.02	1.73
62	proL	6.831	6.329	0.163
63	rplD	131.179	21.299	NA
64	frr	8.733	4.582	NA

## Sheet: RelA-null
		Fold Enrichment
Rank	Gene	MEC1	MEC2.5	MEC10
1	yigP	60.893	513.049	1008.17		genes are ranked in descending order of fold enrichment at MEC 10ug/mL
2	sapB	15.39	257.123	850.146		NA	No insertions in both LB and condition specified
3	mreD	284.921	6.256	699.84		cut-off	Fold change enrichment > 4 for any 2 MEC conditions relative to LB
4	xseB	19.348	24.788	589.572
5	trkA	82.198	267.901	546.043
6	ptsI	454.022	388.234	537.193
7	pta	111.118	4.936	536.521
8	galU	312.696	314.77	534.152
9	mrdA	82.188	1137.1	466.833
10	rlmH	263.168	290.063	441.664
11	ispA	80.914	99.369	436.803
12	mreC	746.906	150.402	429.325
13	ubiG	165.332	188.28	413.216
14	iscA	204.476	662.462	390.098
15	rfaH	79.946	119.173	380.567
16	hldE	447.923	777.705	359.198
17	hemL	151.247	185.323	303.866
18	ackA	455.553	531.241	293.667
19	ptsH	791.055	316.818	281.891
20	rsfS	228.774	390.305	277.522
21	mreB	460.122	1173.91	265.606
22	tusC	123.014	196.151	252.499
23	nlpD	3.293	1099.37	250.097
24	tusD	326.847	263.192	244.221
25	lpxB	124.188	212.908	240.238
26	glvC	4.046	19.508	212.376
27	waaP	150.516	177.635	193.516
28	lipB	109.561	85.589	184.282
29	cydB	441.611	396.102	180.276
30	hns	16.071	2.546	146.59
31	ubiA	32.71	38.113	143.149
32	mtn	1552.55	12.297	131.618
33	crr	385.755	643.68	130.616
34	gmhB	265.279	45.242	119.954
35	fdx	162.924	7.838	116.403
36	hscB	18.781	90.472	115.48
37	rodZ	5.547	68.853	101.295
38	ubiB	11.268	57.17	99.078
39	qseC	66.735	433.876	90.076
40	arcA	289.669	296.545	85.606
41	cydA	388.354	244.421	82.081
42	cyaA	25.62	24.581	70.706
43	lysS	32.927	47.327	69.261
44	cydC	50.382	73.968	56.341
45	aroK	202.894	182.366	56.006
46	nrdH	5.634	27.599	55.669
47	ubiX	180.766	28.129	54.734
48	ubiH	9.078	23.951	54.196
49	hemC	22.598	5.928	49.379
50	purB	41.379	39.442	44.077
51	ybgT	354.676	116.382	42.885
52	sufA	16.964	3.957	42.752
53	sapC	8.755	358.259	40.379
54	mnmA	20.972	25.496	39.94
55	tusE	53.586	64.084	39.438
56	hemB	25.415	44.37	34.799
57	def	71.428	59.155	34.136
58	cydD	164.146	24.625	29.909
59	icd	36.684	34.513	26.184
60	hemG	1.939	10.857	26.184
61	hldD	85.05	301.62	26.12
62	yebV	13.208	16.771	25.521
63	guaA	37.562	39.099	24.521
64	mrdB	1015.83	275.678	24.006
65	oxyS	4.756	7.9	19.556
66	ychQ	47.013	25.642	18.894
67	rnc	6.573	1.971	17.894
68	ubiE	431.724	6.326	15.551
69	rne	4.446	7.084	14.405
70	torS	3.845	261.699	13.708
71	ychF	311.22	16.438	13.065
72	waaN	21.089	11.815	12.603
73	yafN	25.354	320.656	10.586
74	rpsG	24.624	12.157	10.235
75	clpP	27.744	9.857	9.037
76	folE	4.756	NA	8.953
77	ratA	200.307	10.702	8.502
78	sapD	12.462	4.428	8.43
79	ybeD	21.389	21.466	8.1
80	iscU	3.142	4.701	8.055
81	sgrT	2.817	5.914	7.29
82	dut	16.964	NA	6.965
83	aceF	36.476	39.044	6.795
84	iscS	227.785	19.492	6.755
85	holE	6.573	0.986	6.627
86	sspA	2.113	8.378	6.462
87	sapF	27.4	18.376	6.391
88	rimM	8.512	3.957	6.302
89	hscA	257.948	206.008	6.281
90	tdh	4.509	721.521	6.173
91	slt	347.107	953.4	6.086
92	yebG	6.634	NA	5.639
93	msrC	11.329	1.986	5.639
94	rnt	68.522	569.726	5.568
95	efp	2.692	6.374	5.479
96	lipA	835.935	783.225	5.478
97	lpp	22.592	79.71	5.46
98	ubiD	245.653	294.128	5.421
99	glnU	3.756	6.653	5.302
100	amiC	21.602	700.224	5.255
101	rnlB	21.659	NA	4.976
102	surA	4.226	0.333	4.97
103	prc	82.418	13.275	4.889
104	ryhB	27.25	7.221	4.849
105	topA	9.86	6.9	4.639
106	lpd	403.6	5.055	4.619
107	waaF	234.115	298.738	4.522
108	ldrB	NA	12.828	4.314
109	pitA	14.662	48.432	4.19
110	gmhA	3.609	4.528	4.121
111	pdhR	35.798	65.131	4.118
112	aceE	33.889	367.414	4.106
113	waaC	4.426	4.64	4.048
114	yrfF	43.957	4.635	3.803
115	waaA	25.415	39.442	3.651
116	ribC	5.634	18.728	2.651
117	ygjI	4.288	30.728	2.612
118	ubiF	291.47	212.18	2.452
119	rrsD	8.512	14.8	1.663
120	ybgE	4.756	8.885	1.663
